# Supplementary material for: Functional Characterization of TNFα in the Starry Flounder (Platichthys stellatus) and Its Potential as an Immunostimulant
Source: Animals (Basel). 2025 Jul 17;15(14):2119. doi: 10.3390/ani15142119 (PMC12291946; doi:10.3390/ani15142119)
Supplement: Supplementary file 1 [file animals-15-02119-s001.zip]

Archive with 1 entries (1 files):
- animals-3706984-supplementary.pdf
